# Supplementary material for: Establish Global Nutrition Research Strategies: The Meeting Report of the First SIOP Nutrition Research Forum
Source: Nutrients. 2026 Mar 30;18(7):1112. doi: 10.3390/nu18071112 (PMC13075039; doi:10.3390/nu18071112)
Supplement: Supplementary file 1 [file nutrients-18-01112-s001.zip]

Archive with 1 entries (1 files):
- nutrients-4173033-supplementary.pdf
